# Supplementary material for: Are Cactus Spines Modified Leaves? Morphological and Anatomical Characterization of Saguaro Seedlings (Carnegiea gigantea) with Special Focus on Aerial Organ Primordia
Source: Plants (Basel). 2024 Dec 4;13(23):3406. doi: 10.3390/plants13233406 (PMC11644746; doi:10.3390/plants13233406)
Supplement: Supplementary file 1 [file plants-13-03406-s001.zip]

Archive with 1 entries (1 files):
- plants-3203525-supplementary.pdf
